# Supplementary material for: What Have We Learnt from the Recent Multimodal Managements of Young Patients with ATRT?
Source: Cancers (Basel). 2025 Mar 26;17(7):1116. doi: 10.3390/cancers17071116 (PMC11987908; doi:10.3390/cancers17071116)
Supplement: Supplementary file 1 [file cancers-17-01116-s001.zip]

Archive with 1 entries (1 files):
- cancers-3483251-supplementary.pdf
